# Supplementary material for: A Metabolomics-Based Screening Proposal for Colorectal Cancer
Source: Metabolites. 2022 Jan 25;12(2):110. doi: 10.3390/metabo12020110 (PMC8878838; doi:10.3390/metabo12020110)
Supplement: Supplementary file 1 [file metabolites-12-00110-s001.zip]

Archive with 6 entries (6 files):
- Figure S1.pptx
- Figure S2.pptx
- Table S1.pdf
- Table S2.pdf
- Table S3.xlsx
- Table S4.xlsx
