# Supplementary material for: A Metabolomics-Based Screening Proposal for Colorectal Cancer
Source: Metabolites. 2022 Jan 25;12(2):110. doi: 10.3390/metabo12020110 (PMC8878838; doi:10.3390/metabo12020110)
Supplement: Supplementary file 1 [file metabolites-12-00110-s001.zip › Table S3.xlsx]

## Sheet: Table S3
	Deep Learning		Fast Large Margin		Gradient Boosted Tree		Generalized Linear Model		Logistic Regression		Naïve Bayes		Random Rofest		Support Vector Machine		Decision Tree		Partial least squares discriminant analysis		Volcano Plot
	Metabolite	MSI	Metabolite	MSI	Metabolite	MSI	Metabolite	MSI	Metabolite	MSI	Metabolite	MSI	Metabolite	MSI	Metabolite	MSI	Metabolite	MSI	Metabolite	MSI	Metabolite	MSI
	Isoleucine	1	Serine	2	RT:10.327	4	Nicotinic acid	1	RT:12.423	4	Aspartic acid	1	Valine	1	Malonic acid	2	Pyrocatechol	1	Deoxyglucose	2	Glucose	1
	Nicotinic acid	1	Glycerol	2	RT:10.457	4	3-Hydroxy-3-phenylpropionic acid	2	Nicotinic acid	1	Tartaric acid	1	Oxalic acid	1	Urea	1	Glutamic acid	2	RT:27.113	4	Nicotinic acid	1
	Glutamine	1	Glyceric acid	2	Boric acid	2	Quinolinic acid	1	Tetraetylene glycol	1	RT:32.137	4	Glucose	1	RT:12.157	4	Palmitic acid	2	Glucose	1	Quinolinic acid	1
	Quinolinic acid	1	Threonine	1	2-Keto-3-methylvaleric acid	2	Glucose	1	Hydroxylamine	1	Estradiol	1	RT:35.893	4	Serine	2	RT:31.690	4	Nicotinic acid	1	Tetraetylene glycol	1
	Glucose	1	Oxalic acid	1	2-Ketoisocaproic acid	2	Proline	1			Lactose	1	Lactose	1	Glutamine	1	2-Ketoisocaproic acid	2	RT:26.870	4	Hydroxylamine	1
	Norepinephrine	1	RT:18.327	4	Urea	1					Androstenedione	1			RT:15.753	4	2-Keto-3-methylvaleric acid	2	Quinolinic acid	1	Estradiol	1
	Threose	2	Phenyalanine	2	Serine	2					RT:39.250	4			Alanine	2	RT:29.377	4	Isoleucine	1	Myristic acid	1
	RT:39.333	4	4-Deoxypyridoxine	2	Isoleucine	1					Malonic acid	1			RT:17.053	4	Phenyalanine	2	Phospate	2	Fructose	1
	Acetic acid	2	3-Hydroxy-3-phenylpropionic acid	2	Glycine	2					RT:8.593	4			Aminomalonic acid	2	RT:28.693	4	Estradiol	1	Acetic acid	1
	Urea	2	Ornithine	2	Pyrocatechol	1									3-Methyl-2-ketobutyric acid	2	Oxoglutaric acid	1	Turanose	2	Glutamine	1
	Pyruvic acid	2	Lauric acid	2	Glyceric acid	2									Threithol	2	Cysteine	2	Urea	1	Norepinephrine	1
	Pyrocatechol	2	Glucose	1	2-Aminobutanoic acid	2									RT:18.220	4	RT:6.717	4	RT:35.993	4	Oxoglutaric acid	1
	RT:13.947	4	RT:26.870	4	RT:14.860	4									RT:18.327	4	RT:35.160	4	Pyruvic acid	1	Lactose	1
	RT:14.267	4	RT:27.300	4	RT:15.753	4									4-Hydroxybenzoic acid	2	Urea	1	RT:36.480	4	Guanine	1
	Oxoproline	1	RT:27.540	4	RT:16.020	4									Tetraetylene glycol	1	RT:19.727	4	Pyrocatechol	1	Oxoproline	1
	Oxoglutaric acid	1	Palmitic acid	2	Cysteine	2									Heptanoic acid	2	RT:21.073	4	RT:27.300	4	Threonine	1
	RT:15.290	4	RT:31.690	4	Phenyalanine	2									Glucose	2	RT:26.143	4	Palmitic acid	1	Creatinine	1
	Methionine	2	RT:32.070	4	Tartaric acid	1									3-Indolepropionic acid	2	RT:15.753	4	3-Hydroxy-3-phenylpropionic acid	2	Glutamic acid	1
	Cysteine	2	RT:32.137	4	RT:19.533	4									RT:29.780	4	Threonine	1	RT:27.540	4	Mandelic acid	1
	RT:16.410	4	RT:35.160	4	RT:19.727	4									RT:31.267	4	2-Aminobutanoic acid	2	Octadecanamide	2	Arabinose	1
	RT:17.133	4	Estradiol	1	Deoxyglucose	2									RT:31.333	4	RT:10.327	4	Tetraetylene glycol	1	Galactose	1
	Glyceraldehyde	2	3,4-Dihydroxymandelic acid	2	Glutamic acid	2									Myristic acid	1	Glucose	1	Hydroxylamine	1	4-Hydroxybenzyl alcohol	1
	RT:18.570	4	RT:36.630	4	RT:21.073	4									Stearic acid	2	Fructose	2	RT:16.020	4	Glyceryl-glycoside	1
	RT:18.727	4	RT:37.190	4	3-Hydroxy-3-phenylpropionic acid	2									Estradiol	1	Serine	2	RT:29.963	4	2-Ketobutyric acid	1
	Phenyalanine	2	RT:38.237	4	Fucitol	2									RT:36.217	4	RT:39.960	4	Tartaric acid	1
	Deoxyglucose	2	RT:39.727	4	Tetraetylene glycol	1									3,4-Dihydroxymandelic acid	2	Propionic acid	1	RT:9.040	4
	Pyrogallol	2	RT:39.960	4	Methylglucamine	2									RT:37.353	4	RT:31.410	4	RT:36.630	4
	Heptanoic acid	2	2-Amino-3-methyl-1-butanol	2	Fructose	2									Cholesterol	2	RT:31.120	4	RT:39.333	4
	Hexanoic acid	2	Acetic acid	1	RT:26.143	4									Gentibiose	2	RT:35.893	4	Oleamide	1
	Tagatofuranose	2	γ-aminobutyric acid	2	Turanose	2									RT:39.167	4	Glyceric acid	2	RT:37.190	4
	Fructose	2	RT:6.717	4	RT:27.113	4									RT:39.727	4	RT:39.727	4	Myo-inositol	2
	Talose	2	Propionic acid	1	RT:27.200	4									RT:39.920	4	Glycerol	2	Fructose	1
	Glucose	1	O-Ethylhydroxylamine	2	Palmitic acid	2									Propionic acid	1			Serine	2
	RT:26.143	4	Oxoglutaric acid	1	RT:28.693	4									RT:9.190	4			4-Deoxypyridoxine	2
	Galactose	1			Myo-inositol	2									Androstenedione	1			Myristic acid	1
	RT:26.513	4			RT:29.377	4													Glyceric acid	2
	RT:27.540	4			RT:29.780	4													RT:14.860	4
	RT:29.480	4			RT:29.963	4													RT:39.850	4
	RT:30.453	4			Octadecanamide	2													Oxalic acid	1
	Oleic acid	2			RT:31.120	4													Methylglucamine	2
	Diglycolic acid	2			RT:31.410	4
	RT:32.017	4			Phospate	2
	Oleamide	1			Benzenepropanoic acid	2
	RT:34.420	4			RT:35.160	4
	Terephthalic acid	2			2-Palmitoylglycerol	2
	RT:35.517	4			RT:35.893	4
	Estradiol	2			RT:35.993	4
	RT:35.957	4			RT:36.160	4
	RT:35.993	4			Guanine	2
	RT:36.630	4			3,4-Dihydroxymandelic acid	2
	2-Monostearin	2			RT:36.480	4
	RT:39.333	4			Androstenedione	1
	RT:39.920	4			RT:39.333	4
	RT:6.717	4			RT:39.850	4
	RT:6.923	4			3-Amino-3-methylbutanoic acid	2
	Lactic acid	2			Lactic acid	2
	Propionic acid	1			Butanoic acid	2
	Fumaric acid	2			RT:9.040	4
	RT:9.797	4			RT:9.397	4
					Oxalic acid	1
