# Supplementary material for: A Metabolomics-Based Screening Proposal for Colorectal Cancer
Source: Metabolites. 2022 Jan 25;12(2):110. doi: 10.3390/metabo12020110 (PMC8878838; doi:10.3390/metabo12020110)
Supplement: Supplementary file 1 [file metabolites-12-00110-s001.zip › Table S4.xlsx]

## Sheet: Voting
ID	Class	NB	GLM	LR	FLM	DL	DT	RF	GBT	SVM	PLSDA		NB	GLM	LR	FLM	DL	DT	RF	GBT	SVM	PLSDA	EML-Score
CV-accuracy		77	98	92	90	100	92	83	71	90	90
1	CTRL	-0.904187	-0.806584	-0.925538	0.9404	-0.847781	0.661998	-0.770773	-1	0.638773	-0.57045		-69.6224	-79.0452	-85.1495	84.636	-84.7781	60.9038	-63.9741	-71	57.4895	-51.3405	-301.88
2	CTRL	-0.835045	-0.771326	-0.979501	0.710662	-0.854369	0.520259	-0.824454	-1	-0.547262	-0.6538		-64.2984	-75.5899	-90.1141	63.9596	-85.4369	47.8638	-68.4297	-71	-49.2535	-58.842	-451.141
3	CTRL	-0.884609	-0.710877	0.706755	-0.853477	-0.854369	-0.895804	-0.859619	-1	-0.938538	-0.67542		-68.1149	-69.6659	65.0215	-76.8129	-85.4369	-82.4139	-71.3483	-71	-84.4684	-60.7878	-605.028
4	CTRL	-0.833156	-0.840944	-0.996853	-0.844501	-0.854376	-0.895804	-0.855184	-1	-0.939501	0.51243		-64.153	-82.4125	-91.7105	-76.0051	-85.4376	-82.4139	-70.9802	-71	-84.5551	46.1187	-662.549
5	CTRL	-0.608465	-0.833872	-0.990692	-0.850622	-0.854377	-0.895804	-0.859576	-1	-0.926354	0.61106		-46.8518	-81.7195	-91.1437	-76.5559	-85.4377	-82.4139	-71.3448	-71	-83.3719	54.9954	-634.844
6	CTRL	-0.697328	-0.849159	-0.969818	-0.855404	-0.854369	-0.895804	-0.852638	-1	-0.936373	0.53404		-53.6943	-83.2176	-89.2232	-76.9863	-85.4369	-82.4139	-70.769	-71	-84.2736	48.0636	-648.951
7	CTRL	-0.881308	-0.843107	-0.974226	-0.847276	-0.854369	-0.895804	-0.851858	-1	-0.938682	-0.69916		-67.8607	-82.6245	-89.6288	-76.2548	-85.4369	-82.4139	-70.7043	-71	-84.4814	-62.9244	-773.33
8	CTRL	-0.530607	-0.713591	-0.997039	-0.524605	-0.53098	-0.895804	0.60533	-1	0.537147	-0.52829		-40.8567	-69.932	-91.7276	-47.2144	-53.098	-82.4139	50.2424	-71	48.3433	-47.5461	-405.203
9	CTRL	-0.899401	-0.846732	-0.831515	-0.851325	-0.854376	-0.895804	-0.850954	-1	-0.940665	-0.6973		-69.2539	-82.9798	-76.4994	-76.6192	-85.4376	-82.4139	-70.6292	-71	-84.6599	-62.757	-762.25
10	CTRL	-0.903852	-0.848495	-0.884292	-0.850642	-0.854369	-0.895804	-0.859886	-1	-0.94036	-0.59412		-69.5966	-83.1525	-81.3549	-76.5577	-85.4369	-82.4139	-71.3705	-71	-84.6324	-53.4708	-758.986
11	CTRL	-0.863256	-0.848439	-0.99793	-0.740031	-0.854385	-0.895804	-0.850782	-1	-0.939559	-0.54497		-66.4707	-83.147	-91.8096	-66.6028	-85.4385	-82.4139	-70.6149	-71	-84.5603	-49.0473	-751.105
12	CTRL	-0.887978	-0.848966	-0.923705	-0.854216	-0.854369	-0.895804	-0.851378	-1	-0.940115	-0.55366		-68.3743	-83.1987	-84.9808	-76.8794	-85.4369	-82.4139	-70.6644	-71	-84.6103	-49.8294	-757.388
13	CTRL	-0.90419	-0.927321	-0.998362	-0.855603	-0.854369	-0.895804	-0.864021	-1	-0.925328	-0.77596		-69.6227	-90.8774	-91.8493	-77.0043	-85.4369	-82.4139	-71.7138	-71	-83.2796	-69.8364	-793.034
14	CTRL	-0.904091	-0.849329	-0.997344	-0.855577	-0.854377	-0.895804	-0.862541	-1	-0.935788	-0.77833		-69.615	-83.2342	-91.7557	-77.0019	-85.4377	-82.4139	-71.5909	-71	-84.2209	-70.0497	-786.32
15	CTRL	-0.903799	-0.846196	-0.811267	0.54966	-0.854369	-0.687773	-0.831162	-1	-0.863522	-0.77422		-69.5925	-82.9272	-74.6365	49.4694	-85.4369	-63.2751	-68.9864	-71	-77.7169	-69.6798	-613.782
16	CTRL	-0.814849	-0.83233	-0.998355	0.559103	-0.854369	0.661998	-0.86251	-1	-0.535368	-0.70261		-62.7434	-81.5684	-91.8487	50.3193	-85.4369	60.9038	-71.5884	-71	-48.1832	-63.2349	-464.381
17	CTRL	-0.904144	-0.849099	-0.996455	-0.854588	-0.854369	-0.895804	-0.863834	-1	-0.939163	-0.79997		-69.6191	-83.2117	-91.6739	-76.913	-85.4369	-82.4139	-71.6982	-71	-84.5247	-71.9973	-788.489
18	CTRL	-0.899913	-0.847808	-0.969705	-0.853812	-0.854369	-0.895804	-0.858484	-1	-0.941312	-0.76103		-69.2933	-83.0852	-89.2129	-76.8431	-85.4369	-82.4139	-71.2542	-71	-84.7181	-68.4927	-781.75
19	CTRL	-0.904191	-0.849484	-0.998329	-0.854329	-0.854369	-0.895804	-0.861393	-1	-0.936092	-0.53652		-69.6227	-83.2494	-91.8463	-76.8896	-85.4369	-82.4139	-71.4956	-71	-84.2483	-48.2868	-764.49
20	CTRL	-0.814268	-0.825132	-0.998226	0.65042	-0.854369	-0.672683	-0.785683	-1	-0.851824	-0.64931		-62.6987	-80.863	-91.8368	58.5378	-85.4369	-61.8868	-65.2116	-71	-76.6641	-58.4379	-595.498
21	CTRL	-0.564233	-0.849566	-0.998385	0.806524	-0.854369	0.624274	-0.799357	-1	-0.759568	0.6486		-43.446	-83.2575	-91.8514	72.5872	-85.4369	57.4332	-66.3466	-71	-68.3611	58.374	-321.305
22	CTRL	-0.904078	-0.849213	-0.998248	-0.854302	-0.854369	-0.895804	-0.857176	-1	-0.925094	-0.76121		-69.614	-83.2229	-91.8388	-76.8872	-85.4369	-82.4139	-71.1456	-71	-83.2585	-68.5089	-783.327
23	CTRL	-0.904191	-0.849112	-0.998385	-0.634795	-0.854369	-0.687773	-0.825601	-1	-0.856175	-0.62418		-69.6227	-83.213	-91.8514	-57.1316	-85.4369	-63.2751	-68.5249	-71	-77.0557	-56.1762	-723.288
24	CTRL	-0.904191	-0.849785	-0.998385	-0.570722	-0.854369	-0.895804	-0.862235	-1	-0.940347	-0.559		-69.6227	-83.2789	-91.8514	-51.365	-85.4369	-82.4139	-71.5655	-71	-84.6312	-50.31	-741.476
25	CTRL	-0.699151	-0.848683	-0.998385	-0.842934	-0.854369	-0.895804	-0.793287	-1	-0.874126	-0.57968		-53.8347	-83.171	-91.8514	-75.8641	-85.4369	-82.4139	-65.8428	-71	-78.6714	-52.1712	-740.257
26	CTRL	-0.904183	-0.849626	-0.997021	-0.852779	-0.854369	-0.895804	-0.864221	-1	-0.939954	-0.77856		-69.6221	-83.2633	-91.7259	-76.7501	-85.4369	-82.4139	-71.7304	-71	-84.5958	-70.0704	-786.609
27	CTRL	-0.889639	-0.894535	-0.998364	-0.635367	-0.854369	-0.784243	-0.851152	-1	-0.67544	-0.62678		-68.5022	-87.6645	-91.8495	-57.183	-85.4369	-72.1504	-70.6456	-71	-60.7896	-56.4102	-721.632
28	CTRL	-0.56487	-0.81152	-0.993265	-0.770117	-0.774738	-0.561123	-0.844739	-1	-0.585831	-0.59664		-43.495	-79.529	-91.3804	-69.3105	-77.4738	-51.6233	-70.1134	-71	-52.7248	-53.6976	-660.348
29	CTRL	-0.904155	-0.849115	-0.996459	-0.850192	-0.854369	-0.895804	-0.853862	-1	-0.94091	-0.75434		-69.62	-83.2133	-91.6742	-76.5173	-85.4369	-82.4139	-70.8705	-71	-84.6819	-67.8906	-783.319
30	CTRL	-0.902094	-0.849488	-0.997892	-0.855191	-0.854369	-0.895804	-0.86135	-1	-0.931771	-0.57267		-69.4612	-83.2498	-91.8061	-76.9672	-85.4369	-82.4139	-71.492	-71	-83.8594	-51.5403	-767.227
31	CTRL	-0.904191	-0.640403	-0.973743	0.521932	-0.721321	0.624274	-0.700508	0.829173	-0.536019	-0.64637		-69.6227	-62.7595	-89.5843	46.9738	-72.1321	57.4332	-58.1422	58.8713	-48.2417	-58.1733	-295.378
32	CRC	0.540995	0.880945	0.70698	0.924983	0.872764	0.624274	0.604981	-0.624118	0.54946	0.76893		41.6566	86.3326	65.0421	83.2485	87.2764	57.4332	50.2134	-44.3124	49.4514	69.2037	545.546
33	CRC	0.540685	0.668028	-0.635959	0.900962	0.831136	0.624274	0.603479	-1	0.537323	0.72186		41.6327	65.4667	-58.5083	81.0866	83.1136	57.4332	50.0888	-71	48.3591	64.9674	362.64
34	CRC	-0.544975	-0.551338	-0.820683	0.950602	0.733557	0.624274	0.55514	-0.750362	0.536165	0.70177		-41.9631	-54.0311	-75.5028	85.5542	73.3557	57.4332	46.0766	-53.2757	48.2549	63.1593	149.061
35	CRC	0.535969	0.758131	0.704546	0.913803	0.863019	0.624274	0.604981	-0.750362	0.551664	0.73541		41.2696	74.2968	64.8183	82.2422	86.3019	57.4332	50.2134	-53.2757	49.6498	66.1869	519.136
36	CRC	0.535211	0.880976	0.706637	0.524613	0.873013	0.624274	0.57648	0.821107	0.62587	0.64231		41.2113	86.3357	65.0106	47.2152	87.3013	57.4332	47.8478	58.2986	56.3283	57.8079	604.79
37	CRC	0.534061	0.880976	0.706999	0.89187	0.873245	0.624274	0.612349	-0.506907	0.521843	0.67108		41.1227	86.3357	65.0439	80.2683	87.3245	57.4332	50.825	-35.9904	46.9659	60.3972	539.726
38	CRC	0.522697	0.826416	0.706321	0.561069	0.865676	0.624274	0.600357	0.829311	0.517269	0.65863		40.2476	80.9888	64.9816	50.4962	86.5676	57.4332	49.8297	58.8811	46.5542	59.2767	595.257
39	CRC	0.539165	0.643635	0.699129	0.650271	0.848157	0.624274	0.603479	-1	0.586033	0.69145		41.5157	63.0763	64.3199	58.5244	84.8157	57.4332	50.0888	-71	52.743	62.2305	463.747
40	CRC	-0.61097	0.615766	0.60458	0.707724	0.813099	0.624274	-0.832	0.827162	-0.60868	-0.53065		-47.0447	60.345	55.6213	63.6952	81.3099	57.4332	-69.056	58.7285	-54.7812	-47.7585	158.493
41	CRC	0.537016	0.880976	0.707074	0.937985	0.874294	0.624274	0.612913	-0.839567	0.548506	0.69177		41.3503	86.3357	65.0508	84.4187	87.4294	57.4332	50.8717	-59.6093	49.3655	62.2593	524.905
42	CRC	-0.521237	0.678127	0.666446	0.861067	0.844607	0.520259	0.573465	-1	0.550816	0.66923		-40.1353	66.4564	61.313	77.4961	84.4607	47.8638	47.5976	-71	49.5735	60.2307	383.857
43	CRC	-0.816083	0.880934	0.706341	0.805733	0.87293	-0.687773	-0.847115	-0.999991	0.557913	0.69298		-62.8384	86.3316	64.9834	72.5159	87.293	-63.2751	-70.3105	-70.9993	50.2121	62.3682	156.281
44	CRC	-0.543781	0.649604	-0.720551	0.816131	0.820857	0.624274	0.550299	0.533165	0.549021	0.67136		-41.8711	63.6612	-66.2907	73.4518	82.0857	57.4332	45.6748	37.8547	49.4119	60.4224	361.834
45	CRC	-0.772375	0.678182	0.699629	0.816084	0.80777	0.624274	0.539356	0.668033	0.539836	0.68722		-59.4729	66.4618	64.3659	73.4476	80.777	57.4332	44.7665	47.4303	48.5853	61.8498	485.645
46	CRC	-0.835345	0.704648	0.686921	0.75428	0.834208	0.624274	-0.564839	0.827913	0.620266	-0.51381		-64.3216	69.0555	63.1967	67.8852	83.4208	57.4332	-46.8816	58.7818	55.8239	-46.2429	298.151
47	CRC	0.513485	-0.510913	0.686459	0.72536	0.780917	0.624274	0.600639	-0.559586	0.551874	0.65215		39.5384	-50.0695	63.1542	65.2824	78.0917	57.4332	49.853	-39.7306	49.6686	58.6935	371.915
48	CRC	-0.576985	0.708993	0.698261	0.61292	0.854097	0.624274	0.609616	0.82648	0.590763	0.55113		-44.4278	69.4813	64.24	55.1628	85.4097	57.4332	50.5981	58.6801	53.1687	49.6017	499.348
49	CRC	0.537667	0.617157	0.707575	0.790021	0.851827	0.624274	0.563098	-0.999981	0.587971	0.71496		41.4004	60.4814	65.0969	71.1019	85.1827	57.4332	46.7371	-70.9987	52.9174	64.3464	473.699
50	CRC	-0.661158	0.764765	0.705946	0.665792	0.85596	0.624274	-0.681894	0.83067	0.550866	0.66868		-50.9092	74.947	64.9471	59.9213	85.596	57.4332	-56.5972	58.9776	49.578	60.1812	404.075
51	CRC	0.539937	0.754616	0.704246	0.618873	0.858465	0.624274	0.604981	0.510112	0.555675	0.56261		41.5751	73.9524	64.7906	55.6986	85.8465	57.4332	50.2134	36.2179	50.0107	50.6349	566.373
52	CRC	0.529549	0.769614	0.704959	0.886373	0.858215	0.624274	0.558638	-0.918724	0.545557	0.75709		40.7753	75.4222	64.8562	79.7735	85.8215	57.4332	46.3669	-65.2294	49.1001	68.1381	502.458
53	CRC	-0.904191	0.785495	-0.548031	0.890812	0.863899	0.624274	0.604492	0.625588	0.532152	0.60978		-69.6227	76.9785	-50.4188	80.1731	86.3899	57.4332	50.1728	44.4168	47.8937	54.8802	378.297
54	CRC	-0.519164	0.722176	0.688687	0.695656	0.849788	0.624274	0.557047	0.829064	0.599018	0.55409		-39.9756	70.7732	63.3592	62.6091	84.9788	57.4332	46.2349	58.8636	53.9116	49.8681	508.056
55	CRC	-0.6009	0.782418	0.70609	0.507946	0.851612	0.624274	-0.784642	0.82772	0.520113	-0.53613		-46.2693	76.677	64.9603	45.7152	85.1612	57.4332	-65.1253	58.7682	46.8102	-48.2517	275.879
56	CRC	0.512308	0.698331	0.706758	0.669234	0.854313	0.624274	0.568626	0.816224	-0.588793	0.68542		39.4477	68.4364	65.0217	60.2311	85.4313	57.4332	47.1959	57.9519	-52.9914	61.6878	489.846
57	CRC	-0.515753	0.793058	0.706556	0.664235	0.865824	0.624274	0.593814	-0.993503	0.560416	0.60469		-39.713	77.7197	65.0032	59.7811	86.5824	57.4332	49.2866	-70.5387	50.4374	54.4221	390.414
58	CRC	0.540553	0.676726	-0.626712	0.942915	0.739107	0.520259	-0.519968	0.815724	0.578533	0.78679		41.6226	66.3191	-57.6575	84.8624	73.9107	47.8638	-43.1574	57.9164	52.068	70.8111	394.559
59	CRC	0.533977	0.737057	0.70675	0.70398	0.774698	0.624274	0.511983	-0.999987	-0.711567	0.6463		41.1163	72.2316	65.021	63.3582	77.4698	57.4332	42.4946	-70.9991	-64.041	58.167	342.252
60	CRC	0.518151	0.659452	0.548241	0.805562	0.847971	0.624274	-0.664938	0.821078	0.58288	0.68346		39.8976	64.6263	50.4382	72.5005	84.7971	57.4332	-55.1899	58.2965	52.4592	61.5114	486.77
61	CRC	0.527251	0.746742	0.707453	0.636061	0.859982	0.624274	-0.647639	-0.856634	0.553009	0.72659		40.5984	73.1807	65.0857	57.2455	85.9982	57.4332	-53.754	-60.821	49.7708	65.3931	380.131
62	CRC	-0.597918	0.880976	0.706612	0.668211	0.868591	0.624274	0.54031	-0.835304	0.51825	0.54001		-46.0397	86.3357	65.0083	60.139	86.8591	57.4332	44.8457	-59.3066	46.6425	48.6009	390.518
63	CRC	-0.531802	0.509049	0.700049	0.809211	0.738292	0.624274	-0.816826	0.735739	0.623835	0.56752		-40.9488	49.8868	64.4045	72.829	73.8292	57.4332	-67.7966	52.2375	56.1452	51.0768	369.097
64	CRC	0.532161	0.597147	0.686907	0.805027	0.790561	0.624274	-0.551823	-0.596318	0.638111	0.61711		40.9764	58.5204	63.1954	72.4524	79.0561	57.4332	-45.8013	-42.3386	57.43	55.5399	396.464
65	CRC	-0.551818	0.880931	0.707199	0.751187	0.873277	0.624274	0.609284	-1	0.516518	0.59911		-42.49	86.3312	65.0624	67.6068	87.3277	57.4332	50.5706	-71	46.4866	53.9199	401.248
66	CRC	0.513548	0.782147	0.69451	0.883292	0.859103	0.624274	0.549812	-0.963423	-0.584357	0.52753		39.5432	76.6504	63.895	79.4963	85.9103	57.4332	45.6344	-68.403	-52.5922	47.4777	375.045
67	CRC	0.528876	0.777136	0.706323	0.852506	0.856122	0.624274	-0.622411	0	-0.521441	0.53729		40.7234	76.1593	64.9817	76.7256	85.6122	57.4332	-51.6601	0	-46.9297	48.3561	351.402
